# Supplementary material for: Convergence in voice fundamental frequency during synchronous speech
Source: PLoS One. 2021 Oct 21;16(10):e0258747. doi: 10.1371/journal.pone.0258747 (PMC8530294; doi:10.1371/journal.pone.0258747)
Supplement: S1 File — Self-report data from debrief questionnaire and data on browser/operating system of participants from Experiment 1. (CSV) [file pone.0258747.s001.csv]

Participant	Participant.Device.Type	Participant.Device	Participant.OS	Participant.Browser	Condition	synchrony	notice_voice	headphones	headphones.text	headphones.quantised	volume_other_voice	volume_own_voice
CS01	computer	Desktop or Laptop	Mac OS 10.15.7	Chrome 86.0.4240.193	High	4	It was female. The voice was the same in every sentence. I think the voice had an accent but I cant place it? maybe birmingham/midlands?	On/Over-ear	NA	2	4	4
CS02	computer	Desktop or Laptop	Windows 10	Chrome 86.0.4240.75	High	4	Not really nothing unexpected anyway.	On/Over-ear	NA	2	3	4
CS03	computer	Desktop or Laptop	Windows 10	Chrome 86.0.4240.111	High	4	I spoke with a slightly different tone, without emotion	On/Over-ear	NA	2	4	4
CS04	computer	Desktop or Laptop	Windows 10	Chrome 86.0.4240.111	High	4	It spoke much slower than I did so I had to purposely slow down. The person had an accent and I don't so it sounded a little odd to match someone who doesn't speak like me. There was one sentence that the voice told me to read the last word in the the sentence which threw me off but I'm pretty sure I said "kittens" in time.	In-ear	NA	1	5	5
CS05	computer	Desktop or Laptop	Windows 10	Chrome 86.0.4240.111	High	4	no	In-ear	NA	1	4	4
CS06	computer	Desktop or Laptop	Windows 10	Chrome 86.0.4240.111	High	4	i was asked to complete a different task in the middle of the test - just to speak the last word in the sentence without synchronising (i assume as an attention check) The voice seemed to stick to a pace when reading sentences. There wasn't much inflection or emphasis.	In-ear	NA	1	3	3
CS07	computer	Desktop or Laptop	Windows 10	Chrome 86.0.4240.111	High	4	At one point she did not speak the quote, she asked me to say the last word in the quote. They sounded like a young British female.	In-ear	NA	1	4	4
CS08	computer	Desktop or Laptop	Windows 10	Chrome 86.0.4240.75	High	4	The rythym and tone was consistent throughout the task.	Noise-cancelling	NA	3	5	5
CS09	computer	Desktop or Laptop	Windows 10	Chrome 86.0.4240.183	High	3	It didn't have a great deal of intonation.	In-ear	NA	1	4	4
CS10	computer	Desktop or Laptop	Mac OS 10.15.6	Chrome 86.0.4240.183	High	4	Noticed that it sounded like a young girl with a nice British accent.	On/Over-ear	NA	2	4	3
CS11	computer	Desktop or Laptop	Windows 10	Chrome 86.0.4240.183	Low	3	different accent	In-ear	NA	1	3	3
CS12	computer	Desktop or Laptop	Windows 10	Chrome 86.0.4240.198	Low	4	I think sometimes she said a different word? It's hard to tell when you're speaking as well. I might have heard "swum" instead of "swam".	In-ear	NA	1	3	4
CS13	computer	Desktop or Laptop	Windows 10	Chrome 86.0.4240.111	Low	3	No nothing at all, the only thing I notice on one of the sentences I was asked to read the last word, which was kittens. The voice never read the whole sentence outload.	On/Over-ear	NA	2	3	4
CS14	computer	Desktop or Laptop	Windows 10	Chrome 86.0.4240.75	Low	3	Female voice, British accent	On/Over-ear	NA	2	3	3
CS15	computer	Desktop or Laptop	Mac OS 10.13.6	Chrome 86.0.4240.111	Low	4	The voice changed half way through or seemed to. One of the sentences you were asked to read only the last word of the sentence.	In-ear	NA	1	5	5
CS16	computer	Desktop or Laptop	Windows 10	Chrome 86.0.4240.111	Low	3	The cadence of the person's speech threw me a few times, at other points it was consistent.	In-ear	NA	1	3	3
CS17	computer	Desktop or Laptop	Mac OS 10.13.6	Chrome 85.0.4183.121	Low	4	It was female - like me. It it pronounced the sentences quite like me, it amost seemed as if it was somewhat like my own recording but slightly edited.	In-ear	NA	1	3	4
CS18	computer	Desktop or Laptop	Mac OS 10.15.7	Chrome 86.0.4240.111	Low	4	It was a female voice and the pace was the same for each sentance.	In-ear	NA	1	3	3
CS19	computer	Desktop or Laptop	Mac OS 10.15.5	Safari 13.1.1	Low	3	it asked me to say the last work of one of the things.	In-ear	NA	1	3	3
CS20	computer	Desktop or Laptop	Mac OS 10.14.6	Chrome 86.0.4240.183	Low	4	At one point it said a different setence and it threw me off. The voice and I had similar accents so it was mostly easy to synchronise with it.	In-ear	NA	1	4	4
CS21	computer	Desktop or Laptop	Windows 10	Chrome 86.0.4240.198	Extra-Low	4	She spoke very slowly.	On/Over-ear	NA	2	3	3
CS22	computer	Desktop or Laptop	Windows 10	Chrome 87.0.4280.66	Extra-Low	3	At one point she just told me to just read the last word in the sentence and didn't read it in full. At another point she didn't speak at all so I was sure that I didnt speak either.	In-ear	NA	1	4	5
CS23	computer	Desktop or Laptop	Mac OS 10.15.7	Chrome 86.0.4240.198	Extra-Low	4	The voice spoke slower than my natural tendency	In-ear	NA	1	4	4
CS24	computer	Desktop or Laptop	Windows 7	Chrome 86.0.4240.198	Extra-Low	4	The voice spoke quite slowly and very clearly, so it was easy to follow and synchornize with.	On/Over-ear	NA	2	5	5
CS25	computer	Desktop or Laptop	Mac OS 10.13.6	Safari 13.1.2	Extra-Low	4	Spoke fairly slowly, not much emotion or expression in her voice.	On/Over-ear	NA	2	4	4
CS26	computer	Desktop or Laptop	Windows 10	Chrome 87.0.4280.88	Extra-Low	4	She was clear, there was no real accent, and she was easy to synchronise with.	On/Over-ear	NA	2	4	3
CS27	computer	Desktop or Laptop	Windows 10	Chrome 86.0.4240.75	Extra-Low	2	it was slower than me	On/Over-ear	NA	2	4	4
CS28	computer	Desktop or Laptop	Mac OS 11.1.0	Chrome 87.0.4280.88	Extra-Low	5	It was monotonous	In-ear	NA	1	3	3
CS29	computer	Desktop or Laptop	Windows 10	Chrome 87.0.4280.88	Extra-Low	4	sometimes the words came out wrng. not sure if this was to throw me off a bit to see how i would react.	On/Over-ear	NA	2	4	3
CS30	computer	Desktop or Laptop	Mac OS 10.15.5	Chrome 87.0.4280.88	Extra-Low	5	It sounded robotic	In-ear	NA	1	4	3
