# Supplementary material for: Convergence in voice fundamental frequency during synchronous speech
Source: PLoS One. 2021 Oct 21;16(10):e0258747. doi: 10.1371/journal.pone.0258747 (PMC8530294; doi:10.1371/journal.pone.0258747)
Supplement: S2 File — Self-report data from debrief questionnaire and data on browser/operating system of participants from Experiment 2. (CSV) [file pone.0258747.s002.csv]

Participant	Participant.Device.Type	Participant.Device	Participant.OS	Participant.Browser	synchrony	notice_voice	headphones	headphones.quantised	volume_other_voice	volume_own_voice	Condition
VCS01	computer	Desktop or Laptop	Mac OS 11.2.1	Chrome 88.0.4324.182	4	womens high pitch	Noise-cancelling	3	4	3	Audio
VCS02	computer	Desktop or Laptop	Mac OS 10.13.6	Chrome 87.0.4280.141	4	it was the same voice as in the practice	In-ear	1	4	5	Audio
VCS03	computer	Desktop or Laptop	Mac OS 10.14.6	Chrome 88.0.4324.150	4	It was at the same tone	In-ear	1	3	3	Audio
VCS04	computer	Desktop or Laptop	Windows 7	Chrome 88.0.4324.182	3	It was the same voice.	On/Over-ear	2	5	5	Audio
VCS05	computer	Desktop or Laptop	Mac OS 11.2.0	Chrome 88.0.4324.182	4	nothing in particular no	On/Over-ear	2	3	4	Audio
VCS06	computer	Desktop or Laptop	Windows 10	Chrome 88.0.4324.150	3	I think they were Scottish	In-ear	1	4	4	Audio
VCS07	computer	Desktop or Laptop	Windows 10	Chrome 88.0.4324.182	4	The voice was much higher in pitch and more feminine than mine.	On/Over-ear	2	3	3	Audio
VCS08	computer	Desktop or Laptop	Mac OS 10.12.6	Chrome 88.0.4324.192	4	Posh?	Noise-cancelling	3	3	3	Audio
VCS09	computer	Desktop or Laptop	Mac OS 11.2.1	Chrome 88.0.4324.192	3	It was a woman's voice, who's tone and dialect stayed the same throughout	In-ear	1	3	2	Audio
VCS10	computer	Desktop or Laptop	Windows 10	Chrome 88.0.4324.190	4	it was female	On/Over-ear	2	4	3	Audio
VCS11	computer	Desktop or Laptop	Mac OS 10.14.6	Chrome 88.0.4324.150	4	I think sometimes what her mouth was pronouncing was different from the audio and that threw me off sometimes as I was watching her mouth to try and speak in sync with her.	Noise-cancelling	3	4	3	Audiovisual
VCS12	computer	Desktop or Laptop	Windows 10	Chrome 88.0.4324.150	4	Very annunciated	On/Over-ear	2	4	4	Audiovisual
VCS13	computer	Desktop or Laptop	Mac OS 10.13.6	Chrome 87.0.4280.88	3	She seemed to speed up halfway through with how she read the wagon one	Noise-cancelling	3	3	2	Audiovisual
VCS14	computer	Desktop or Laptop	Windows 10	Chrome 88.0.4324.150	3	she emphasised a lot of words and pronounced bill as BELL	In-ear	1	5	4	Audiovisual
VCS15	computer	Desktop or Laptop	Mac OS 10.15.7	Chrome 88.0.4324.146	3	Possibly an accent, 'bill' sounded like 'bell' but I was not sure whether this was deliberate or down to an accent	In-ear	1	4	4	Audiovisual
VCS16	computer	Desktop or Laptop	Windows 10	Chrome 88.0.4324.150	4	I didnt notice anything	On/Over-ear	2	4	4	Audiovisual
VCS17	computer	Desktop or Laptop	Windows 10	Chrome 88.0.4324.150	4	Nothing noteworthy. It was just a woman's voice.	In-ear	1	4	3	Audiovisual
VCS18	computer	Desktop or Laptop	Mac OS 10.15	Firefox 85.0	4	The voice was very clear with good pronounciation	In-ear	1	4	4	Audiovisual
VCS19	computer	Desktop or Laptop	Mac OS 10.15.7	Safari 14.0.3	4	She sounded like she had a slight Northern accent	On/Over-ear	2	4	4	Audiovisual
VCS20	computer	Desktop or Laptop	Chromium OS 13505.111.0	Chrome 87.0.4280.152	3	She prolonged the sound of most words 'wheelss'	Noise-cancelling	3	4	4	Audiovisual
VCS21	computer	Desktop or Laptop	Mac OS 10.12.6	Safari 12.1.2	4	NA	NA	NA	NA	NA	Visual
VCS22	computer	Desktop or Laptop	Windows 10	Chrome 88.0.4324.150	5	NA	NA	NA	NA	NA	Visual
VCS23	computer	Desktop or Laptop	Windows 10	Chrome 88.0.4324.150	4	NA	NA	NA	NA	NA	Visual
VCS24	computer	Desktop or Laptop	Windows 10	Chrome 88.0.4324.150	4	NA	NA	NA	NA	NA	Visual
VCS25	computer	Desktop or Laptop	Mac OS 10.10.5	Chrome 87.0.4280.141	3	NA	NA	NA	NA	NA	Visual
VCS26	computer	Desktop or Laptop	Mac OS 10.15.6	Safari 14.0.2	3	NA	NA	NA	NA	NA	Visual
VCS27	computer	Desktop or Laptop	Windows 10	Chrome 88.0.4324.150	2	NA	NA	NA	NA	NA	Visual
VCS28	computer	Desktop or Laptop	Mac OS 10.12.6	Chrome 88.0.4324.150	4	NA	NA	NA	NA	NA	Visual
VCS29	computer	Desktop or Laptop	Mac OS 10.13.6	Chrome 88.0.4324.150	4	NA	NA	NA	NA	NA	Visual
VCS30	computer	Desktop or Laptop	Windows 10	Chrome 88.0.4324.146	4	NA	NA	NA	NA	NA	Visual
